# Supplementary material for: Beyond PD-L1—Identification of Further Potential Therapeutic Targets in Oral Cancer
Source: Cancers (Basel). 2022 Apr 2;14(7):1812. doi: 10.3390/cancers14071812 (PMC8997752; doi:10.3390/cancers14071812)
Supplement: Supplementary file 1 [file cancers-14-01812-s001.zip]

Archive with 1 entries (1 files):
- cancers-1638469-supplementary.pdf
